# Supplementary material for: Risk Factors Associated with Antibiotic Exposure Variability in Critically Ill Patients: A Systematic Review
Source: Antibiotics (Basel). 2024 Aug 24;13(9):801. doi: 10.3390/antibiotics13090801 (PMC11428266; doi:10.3390/antibiotics13090801)
Supplement: Supplementary file 1 [file antibiotics-13-00801-s001.zip]

Archive with 1 entries (1 files):
- antibiotics-3140388-supplementary.pdf
